# Supplementary material for: Experimental Study of Burn Damage Progression in a Human Composite Tissue Model
Source: Biology (Basel). 2021 Jan 8;10(1):40. doi: 10.3390/biology10010040 (PMC7827328; doi:10.3390/biology10010040)
Supplement: Supplementary file 1 [file biology-10-00040-s001.zip]

Archive with 5 entries (5 files):
- Supplementary FigS1.JPG
- Supplementary TabS1.JPG
- Supplementary TabS2.JPG
- Supplementary TabS3.JPG
- Supplementary TabS4.JPG
